# Supplementary material for: Nitric Oxide-Mediated Regulation of Chitinase Activity and Cadmium Sequestration in the Response of Schizophyllum commune to Cadmium Stress
Source: Microorganisms. 2025 Feb 20;13(3):470. doi: 10.3390/microorganisms13030470 (PMC11944285; doi:10.3390/microorganisms13030470)
Supplement: Supplementary file 1 [file microorganisms-13-00470-s001.zip]

Archive with 1 entries (1 files):
- microorganisms-3469026-supplementary.pdf
